# Supplementary material for: A hybrid attention network with convolutional neural network and transformer for underwater image restoration
Source: PeerJ Comput Sci. 2023 Nov 7;9:e1559. doi: 10.7717/peerj-cs.1559 (PMC10702994; doi:10.7717/peerj-cs.1559)
Supplement: Supplemental Information 1 [file peerj-cs-09-1559-s001.zip]

Archive with 190 entries (146 files):
- UWater's code/Readme_Uwater.docx
- UWater's code/UWater/
- UWater's code/UWater/.idea/
- UWater's code/UWater/.idea/.gitignore
- UWater's code/UWater/.idea/inspectionProfiles/
- UWater's code/UWater/.idea/inspectionProfiles/profiles_settings.xml
- UWater's code/UWater/.idea/inspectionProfiles/Project_Default.xml
- UWater's code/UWater/.idea/misc.xml
- UWater's code/UWater/.idea/modules.xml
- UWater's code/UWater/.idea/UWater.iml
- UWater's code/UWater/.idea/workspace.xml
- UWater's code/UWater/RCAN_TestCode/
- UWater's code/UWater/RCAN_TestCode/code/
- UWater's code/UWater/RCAN_TestCode/code/__init__.py
- UWater's code/UWater/RCAN_TestCode/code/__pycache__/
- UWater's code/UWater/RCAN_TestCode/code/__pycache__/dataloader.cpython-37.pyc
- UWater's code/UWater/RCAN_TestCode/code/__pycache__/option.cpython-36.pyc
- UWater's code/UWater/RCAN_TestCode/code/__pycache__/option.cpython-37.pyc
- UWater's code/UWater/RCAN_TestCode/code/__pycache__/ssim.cpython-36.pyc
- UWater's code/UWater/RCAN_TestCode/code/__pycache__/ssim.cpython-37.pyc
- UWater's code/UWater/RCAN_TestCode/code/__pycache__/template.cpython-36.pyc
- UWater's code/UWater/RCAN_TestCode/code/__pycache__/template.cpython-37.pyc
- UWater's code/UWater/RCAN_TestCode/code/__pycache__/trainer.cpython-36.pyc
- UWater's code/UWater/RCAN_TestCode/code/__pycache__/trainer.cpython-37.pyc
- UWater's code/UWater/RCAN_TestCode/code/__pycache__/utility.cpython-36.pyc
- UWater's code/UWater/RCAN_TestCode/code/__pycache__/utility.cpython-37.pyc
- UWater's code/UWater/RCAN_TestCode/code/data/
- UWater's code/UWater/RCAN_TestCode/code/data/__init__.py
- UWater's code/UWater/RCAN_TestCode/code/data/__pycache__/
- UWater's code/UWater/RCAN_TestCode/code/data/__pycache__/__init__.cpython-36.pyc
- UWater's code/UWater/RCAN_TestCode/code/data/__pycache__/__init__.cpython-37.pyc
- UWater's code/UWater/RCAN_TestCode/code/data/__pycache__/common.cpython-36.pyc
- UWater's code/UWater/RCAN_TestCode/code/data/__pycache__/common.cpython-37.pyc
- UWater's code/UWater/RCAN_TestCode/code/data/__pycache__/myimage.cpython-36.pyc
- UWater's code/UWater/RCAN_TestCode/code/data/__pycache__/myimage.cpython-37.pyc
- UWater's code/UWater/RCAN_TestCode/code/data/__pycache__/srdata.cpython-36.pyc
- UWater's code/UWater/RCAN_TestCode/code/data/benchmark.py
- UWater's code/UWater/RCAN_TestCode/code/data/common.py
- UWater's code/UWater/RCAN_TestCode/code/data/demo.py
- UWater's code/UWater/RCAN_TestCode/code/data/div2k.py
- UWater's code/UWater/RCAN_TestCode/code/data/myimage.py
- UWater's code/UWater/RCAN_TestCode/code/data/srdata.py
- UWater's code/UWater/RCAN_TestCode/code/dataloader.py
- UWater's code/UWater/RCAN_TestCode/code/loss/
- UWater's code/UWater/RCAN_TestCode/code/loss/__init__.py
- UWater's code/UWater/RCAN_TestCode/code/loss/__pycache__/
- UWater's code/UWater/RCAN_TestCode/code/loss/__pycache__/__init__.cpython-36.pyc
- UWater's code/UWater/RCAN_TestCode/code/loss/__pycache__/__init__.cpython-37.pyc
- UWater's code/UWater/RCAN_TestCode/code/loss/adversarial.py
- UWater's code/UWater/RCAN_TestCode/code/loss/discriminator.py
- UWater's code/UWater/RCAN_TestCode/code/loss/vgg.py
- UWater's code/UWater/RCAN_TestCode/code/main_test.py
- UWater's code/UWater/RCAN_TestCode/code/model/
- UWater's code/UWater/RCAN_TestCode/code/model/__init__.py
- UWater's code/UWater/RCAN_TestCode/code/model/__pycache__/
- UWater's code/UWater/RCAN_TestCode/code/model/__pycache__/__init__.cpython-36.pyc
- UWater's code/UWater/RCAN_TestCode/code/model/__pycache__/__init__.cpython-37.pyc
- UWater's code/UWater/RCAN_TestCode/code/model/__pycache__/common.cpython-37.pyc
- UWater's code/UWater/RCAN_TestCode/code/model/__pycache__/median_pool.cpython-37.pyc
- UWater's code/UWater/RCAN_TestCode/code/model/__pycache__/rcan.cpython-37.pyc
- UWater's code/UWater/RCAN_TestCode/code/model/common.py
- UWater's code/UWater/RCAN_TestCode/code/model/ddbpn.py
- UWater's code/UWater/RCAN_TestCode/code/model/edsr.py
- UWater's code/UWater/RCAN_TestCode/code/model/mdsr.py
- UWater's code/UWater/RCAN_TestCode/code/model/median_pool.py
- UWater's code/UWater/RCAN_TestCode/code/model/models_dim.py
- UWater's code/UWater/RCAN_TestCode/code/model/rcan.py
- UWater's code/UWater/RCAN_TestCode/code/option.py
- UWater's code/UWater/RCAN_TestCode/code/RCAN_TestCode/
- UWater's code/UWater/RCAN_TestCode/code/RCAN_TestCode/SR/
- UWater's code/UWater/RCAN_TestCode/code/RCAN_TestCode/SR/BI/
- UWater's code/UWater/RCAN_TestCode/code/ssim.py
- UWater's code/UWater/RCAN_TestCode/code/template.py
- UWater's code/UWater/RCAN_TestCode/code/trainer.py
- UWater's code/UWater/RCAN_TestCode/code/utility.py
- UWater's code/UWater/RCAN_TestCode/HR/
- UWater's code/UWater/RCAN_TestCode/HR/HD/
- UWater's code/UWater/RCAN_TestCode/HR/HD/x1/
- UWater's code/UWater/RCAN_TestCode/LR/
- UWater's code/UWater/RCAN_TestCode/LR/LRBI/
- UWater's code/UWater/RCAN_TestCode/LR/LRBI/HD/
- UWater's code/UWater/RCAN_TestCode/LR/LRBI/HD/x1/
- UWater's code/UWater/RCAN_TestCode/model/
- UWater's code/UWater/RCAN_TestCode/model/model_best_10.pt
- UWater's code/UWater/RCAN_TestCode/model/model_best_15.pt
- UWater's code/UWater/RCAN_TestCode/model/model_best_5.pt
- UWater's code/UWater/RCAN_TrainCode/
- UWater's code/UWater/RCAN_TrainCode/__init__.py
- UWater's code/UWater/RCAN_TrainCode/code/
- UWater's code/UWater/RCAN_TrainCode/code/__init__.py
- UWater's code/UWater/RCAN_TrainCode/code/__pycache__/
- UWater's code/UWater/RCAN_TrainCode/code/__pycache__/dataloader.cpython-37.pyc
- UWater's code/UWater/RCAN_TrainCode/code/__pycache__/dataloader1.cpython-37.pyc
- UWater's code/UWater/RCAN_TrainCode/code/__pycache__/option.cpython-35.pyc
- UWater's code/UWater/RCAN_TrainCode/code/__pycache__/option.cpython-36.pyc
- UWater's code/UWater/RCAN_TrainCode/code/__pycache__/option.cpython-37.pyc
- UWater's code/UWater/RCAN_TrainCode/code/__pycache__/template.cpython-35.pyc
- UWater's code/UWater/RCAN_TrainCode/code/__pycache__/template.cpython-36.pyc
- UWater's code/UWater/RCAN_TrainCode/code/__pycache__/template.cpython-37.pyc
- UWater's code/UWater/RCAN_TrainCode/code/__pycache__/trainer.cpython-35.pyc
- UWater's code/UWater/RCAN_TrainCode/code/__pycache__/trainer.cpython-36.pyc
- UWater's code/UWater/RCAN_TrainCode/code/__pycache__/trainer.cpython-37.pyc
- UWater's code/UWater/RCAN_TrainCode/code/__pycache__/utility.cpython-35.pyc
- UWater's code/UWater/RCAN_TrainCode/code/__pycache__/utility.cpython-36.pyc
- UWater's code/UWater/RCAN_TrainCode/code/__pycache__/utility.cpython-37.pyc
- UWater's code/UWater/RCAN_TrainCode/code/data/
- UWater's code/UWater/RCAN_TrainCode/code/data/__init__.py
- UWater's code/UWater/RCAN_TrainCode/code/data/__pycache__/
- UWater's code/UWater/RCAN_TrainCode/code/data/__pycache__/__init__.cpython-35.pyc
- UWater's code/UWater/RCAN_TrainCode/code/data/__pycache__/__init__.cpython-36.pyc
- UWater's code/UWater/RCAN_TrainCode/code/data/__pycache__/__init__.cpython-37.pyc
- UWater's code/UWater/RCAN_TrainCode/code/data/__pycache__/common.cpython-35.pyc
- UWater's code/UWater/RCAN_TrainCode/code/data/__pycache__/common.cpython-36.pyc
- UWater's code/UWater/RCAN_TrainCode/code/data/__pycache__/common.cpython-37.pyc
- UWater's code/UWater/RCAN_TrainCode/code/data/__pycache__/div2k.cpython-35.pyc
- UWater's code/UWater/RCAN_TrainCode/code/data/__pycache__/div2k.cpython-36.pyc
- UWater's code/UWater/RCAN_TrainCode/code/data/__pycache__/div2k.cpython-37.pyc
- UWater's code/UWater/RCAN_TrainCode/code/data/__pycache__/srdata.cpython-35.pyc
- UWater's code/UWater/RCAN_TrainCode/code/data/__pycache__/srdata.cpython-36.pyc
- UWater's code/UWater/RCAN_TrainCode/code/data/__pycache__/srdata.cpython-37.pyc
- UWater's code/UWater/RCAN_TrainCode/code/data/benchmark.py
- UWater's code/UWater/RCAN_TrainCode/code/data/common.py
- UWater's code/UWater/RCAN_TrainCode/code/data/demo.py
- UWater's code/UWater/RCAN_TrainCode/code/data/div2k.py
- UWater's code/UWater/RCAN_TrainCode/code/data/srdata.py
- UWater's code/UWater/RCAN_TrainCode/code/dataloader.py
- UWater's code/UWater/RCAN_TrainCode/code/loss/
- UWater's code/UWater/RCAN_TrainCode/code/loss/__init__.py
- UWater's code/UWater/RCAN_TrainCode/code/loss/__pycache__/
- UWater's code/UWater/RCAN_TrainCode/code/loss/__pycache__/__init__.cpython-35.pyc
- UWater's code/UWater/RCAN_TrainCode/code/loss/__pycache__/__init__.cpython-36.pyc
- UWater's code/UWater/RCAN_TrainCode/code/loss/__pycache__/__init__.cpython-37.pyc
- UWater's code/UWater/RCAN_TrainCode/code/loss/__pycache__/color_loss.cpython-37.pyc
- UWater's code/UWater/RCAN_TrainCode/code/loss/__pycache__/losses.cpython-37.pyc
- UWater's code/UWater/RCAN_TrainCode/code/loss/__pycache__/smooth_loss.cpython-37.pyc
- UWater's code/UWater/RCAN_TrainCode/code/loss/__pycache__/ssim_loss.cpython-37.pyc
- UWater's code/UWater/RCAN_TrainCode/code/loss/__pycache__/tvloss.cpython-37.pyc
- UWater's code/UWater/RCAN_TrainCode/code/loss/adversarial.py
- UWater's code/UWater/RCAN_TrainCode/code/loss/color_loss.py
- UWater's code/UWater/RCAN_TrainCode/code/loss/discriminator.py
- UWater's code/UWater/RCAN_TrainCode/code/loss/losses.py
- UWater's code/UWater/RCAN_TrainCode/code/loss/smooth_loss.py
- UWater's code/UWater/RCAN_TrainCode/code/loss/ssim_loss.py
- UWater's code/UWater/RCAN_TrainCode/code/loss/tvloss.py
- UWater's code/UWater/RCAN_TrainCode/code/loss/vgg.py
- UWater's code/UWater/RCAN_TrainCode/code/main_train.py
- UWater's code/UWater/RCAN_TrainCode/code/model/
- UWater's code/UWater/RCAN_TrainCode/code/model/__init__.py
- UWater's code/UWater/RCAN_TrainCode/code/model/__pycache__/
- UWater's code/UWater/RCAN_TrainCode/code/model/__pycache__/__init__.cpython-36.pyc
- UWater's code/UWater/RCAN_TrainCode/code/model/__pycache__/__init__.cpython-37.pyc
- UWater's code/UWater/RCAN_TrainCode/code/model/__pycache__/common.cpython-36.pyc
- UWater's code/UWater/RCAN_TrainCode/code/model/__pycache__/common.cpython-37.pyc
- UWater's code/UWater/RCAN_TrainCode/code/model/__pycache__/common_dwt.cpython-37.pyc
- UWater's code/UWater/RCAN_TrainCode/code/model/__pycache__/imp_subnet.cpython-37.pyc
- UWater's code/UWater/RCAN_TrainCode/code/model/__pycache__/median_pool.cpython-37.pyc
- UWater's code/UWater/RCAN_TrainCode/code/model/__pycache__/module_util.cpython-37.pyc
- UWater's code/UWater/RCAN_TrainCode/code/model/__pycache__/non_local_dot_product.cpython-37.pyc
- UWater's code/UWater/RCAN_TrainCode/code/model/__pycache__/rcan.cpython-37.pyc
- UWater's code/UWater/RCAN_TrainCode/code/model/common.py
- UWater's code/UWater/RCAN_TrainCode/code/model/ddbpn.py
- UWater's code/UWater/RCAN_TrainCode/code/model/edsr.py
- UWater's code/UWater/RCAN_TrainCode/code/model/imp_subnet.py
- UWater's code/UWater/RCAN_TrainCode/code/model/mdsr.py
- UWater's code/UWater/RCAN_TrainCode/code/model/median_pool.py
- UWater's code/UWater/RCAN_TrainCode/code/model/models_dim.py
- UWater's code/UWater/RCAN_TrainCode/code/model/module_util.py
- UWater's code/UWater/RCAN_TrainCode/code/model/non_local_dot_product.py
- UWater's code/UWater/RCAN_TrainCode/code/model/rcan.py
- UWater's code/UWater/RCAN_TrainCode/code/model/wavelt.py
- UWater's code/UWater/RCAN_TrainCode/code/option.py
- UWater's code/UWater/RCAN_TrainCode/code/RCAN_TrainCode/
- UWater's code/UWater/RCAN_TrainCode/code/RCAN_TrainCode/experiment/
- UWater's code/UWater/RCAN_TrainCode/code/RCAN_TrainCode/experiment/Result_T10/
- UWater's code/UWater/RCAN_TrainCode/code/RCAN_TrainCode/experiment/Result_T15/
- UWater's code/UWater/RCAN_TrainCode/code/RCAN_TrainCode/experiment/Result_T5/
- UWater's code/UWater/RCAN_TrainCode/code/template.py
- UWater's code/UWater/RCAN_TrainCode/code/trainer.py
- UWater's code/UWater/RCAN_TrainCode/code/util/
- UWater's code/UWater/RCAN_TrainCode/code/util/__init__.py
- UWater's code/UWater/RCAN_TrainCode/code/util/__pycache__/
- UWater's code/UWater/RCAN_TrainCode/code/util/__pycache__/__init__.cpython-37.pyc
- UWater's code/UWater/RCAN_TrainCode/code/util/__pycache__/image.cpython-37.pyc
- UWater's code/UWater/RCAN_TrainCode/code/util/image.py
- UWater's code/UWater/RCAN_TrainCode/code/utility.py
- UWater's code/UWater/RCAN_TrainCode/DIV2K/
- UWater's code/UWater/RCAN_TrainCode/DIV2K/DIV2K/
- UWater's code/UWater/RCAN_TrainCode/DIV2K/DIV2K/DIV2K_train_HR/
- UWater's code/UWater/RCAN_TrainCode/DIV2K/DIV2K/DIV2K_train_LR_bicubic/
- UWater's code/UWater/RCAN_TrainCode/DIV2K/DIV2K/DIV2K_train_LR_bicubic/x1/
