# Supplementary material for: A hybrid attention network with convolutional neural network and transformer for underwater image restoration
Source: PeerJ Comput Sci. 2023 Nov 7;9:e1559. doi: 10.7717/peerj-cs.1559 (PMC10702994; doi:10.7717/peerj-cs.1559)
Supplement: Supplemental Information 1 [file peerj-cs-09-1559-s001.zip › UWater's code/UWater/RCAN_TestCode/code/main_test.py]

import torch
import utility
import data
import model
import loss
from option import args
from trainer import Trainer

if __name__=='__main__':
    args.data_test ='MyImage'
    args.scale =[1]
    args.model='RCAN'
    args.n_resgroups =2
    args.n_resblocks =2
    args.n_feats = 64
    args.pre_train= r'C:\Users\fubo\Desktop\UWater\RCAN_TestCode\model\model_best.pt'
    args.test_only = True
    args.save_results = True
    args.chop = True
    args.save='Model_noca'
    args.testpath=r'C:\Users\fubo\Desktop\UWater\RCAN_TestCode\LR\LRBI'
    args.testpath1 = r'C:\Users\fubo\Desktop\UWater\RCAN_TestCode\HR'
    args.testset='HD'
    torch.manual_seed(args.seed)
    checkpoint = utility.checkpoint(args)
    import datetime
    start = datetime.datetime.now()

    if checkpoint.ok:
        loader = data.Data(args)
        model = model.Model(args, checkpoint)
        loss = loss.Loss(args, checkpoint) if not args.test_only else None
        t = Trainer(args, loader, model, loss, checkpoint)
        while not t.terminate():
            t.train()
            t.test()
    
        checkpoint.done()


    end = datetime.datetime.now()
    print('totally time is ', end - start)
