# Supplementary material for: A hybrid attention network with convolutional neural network and transformer for underwater image restoration
Source: PeerJ Comput Sci. 2023 Nov 7;9:e1559. doi: 10.7717/peerj-cs.1559 (PMC10702994; doi:10.7717/peerj-cs.1559)
Supplement: Supplemental Information 1 [file peerj-cs-09-1559-s001.zip › UWater's code/UWater/RCAN_TestCode/code/model/ddbpn.py]

# Deep Back-Projection Networks For Super-Resolution
# https://arxiv.org/abs/1803.02735

from model import common

import torch
import torch.nn as nn


def make_model(args, parent=False):
    return DDBPN(args)

def projection_conv(in_channels, out_channels, scale, up=True):
    kernel_size, stride, padding = {
        2: (6, 2, 2),
        4: (8, 4, 2),
        8: (12, 8, 2)
    }[scale]
    if up:
        conv_f = nn.ConvTranspose2d
    else:
        conv_f = nn.Conv2d

    return conv_f(
        in_channels, out_channels, kernel_size,
        stride=stride, padding=padding
    )

class DenseProjection(nn.Module):
    def __init__(self, in_channels, nr, scale, up=True, bottleneck=True):
        super(DenseProjection, self).__init__()
        if bottleneck:
            self.bottleneck = nn.Sequential(*[
                nn.Conv2d(in_channels, nr, 1),
                nn.PReLU(nr)
            ])
            inter_channels = nr
        else:
            self.bottleneck = None
            inter_channels = in_channels

        self.conv_1 = nn.Sequential(*[
            projection_conv(inter_channels, nr, scale, up),
            nn.PReLU(nr)
        ])
        self.conv_2 = nn.Sequential(*[
            projection_conv(nr, inter_channels, scale, not up),
            nn.PReLU(inter_channels)
        ])
        self.conv_3 = nn.Sequential(*[
            projection_conv(inter_channels, nr, scale, up),
            nn.PReLU(nr)
        ])

    def forward(self, x):
        if self.bottleneck is not None:
            x = self.bottleneck(x)

        a_0 = self.conv_1(x)
        b_0 = self.conv_2(a_0)
        e = b_0.sub(x)
        a_1 = self.conv_3(e)

        out = a_0.add(a_1)

        return out

class DDBPN(nn.Module):
    def __init__(self, args):
        super(DDBPN, self).__init__()
        scale = args.scale[0]

        n0 = 128
        nr = 32
        self.depth = 6

        rgb_mean = (0.4488, 0.4371, 0.4040)
        rgb_std = (1.0, 1.0, 1.0)
        self.sub_mean = common.MeanShift(args.rgb_range, rgb_mean, rgb_std)
        initial = [
            nn.Conv2d(args.n_colors, n0, 3, padding=1),
            nn.PReLU(n0),
            nn.Conv2d(n0, nr, 1),
            nn.PReLU(nr)
        ]
        self.initial = nn.Sequential(*initial)

        self.upmodules = nn.ModuleList()
        self.downmodules = nn.ModuleList()
        channels = nr
        for i in range(self.depth):
            self.upmodules.append(
                DenseProjection(channels, nr, scale, True, i > 1)
            )
            if i != 0:
                channels += nr
        
        channels = nr
        for i in range(self.depth - 1):
            self.downmodules.append(
                DenseProjection(channels, nr, scale, False, i != 0)
            )
            channels += nr

        reconstruction = [
            nn.Conv2d(self.depth * nr, args.n_colors, 3, padding=1) 
        ]
        self.reconstruction = nn.Sequential(*reconstruction)

        self.add_mean = common.MeanShift(args.rgb_range, rgb_mean, rgb_std, 1)

    def forward(self, x):
        x = self.sub_mean(x)
        x = self.initial(x)

        h_list = []
        l_list = []
        for i in range(self.depth - 1):
            if i == 0:
                l = x
            else:
                l = torch.cat(l_list, dim=1)
            h_list.append(self.upmodules[i](l))
            l_list.append(self.downmodules[i](torch.cat(h_list, dim=1)))
        
        h_list.append(self.upmodules[-1](torch.cat(l_list, dim=1)))
        out = self.reconstruction(torch.cat(h_list, dim=1))
        out = self.add_mean(out)

        return out
