# Supplementary material for: A hybrid attention network with convolutional neural network and transformer for underwater image restoration
Source: PeerJ Comput Sci. 2023 Nov 7;9:e1559. doi: 10.7717/peerj-cs.1559 (PMC10702994; doi:10.7717/peerj-cs.1559)
Supplement: Supplemental Information 1 [file peerj-cs-09-1559-s001.zip › UWater's code/UWater/RCAN_TestCode/code/model/mdsr.py]

from model import common

import torch.nn as nn

def make_model(args, parent=False):
    return MDSR(args)

class MDSR(nn.Module):
    def __init__(self, args, conv=common.default_conv):
        super(MDSR, self).__init__()
        n_resblocks = args.n_resblocks
        n_feats = args.n_feats
        kernel_size = 3
        self.scale_idx = 0

        act = nn.ReLU(True)

        rgb_mean = (0.4488, 0.4371, 0.4040)
        rgb_std = (1.0, 1.0, 1.0)
        self.sub_mean = common.MeanShift(args.rgb_range, rgb_mean, rgb_std)

        m_head = [conv(args.n_colors, n_feats, kernel_size)]

        self.pre_process = nn.ModuleList([
            nn.Sequential(
                common.ResBlock(conv, n_feats, 5, act=act),
                common.ResBlock(conv, n_feats, 5, act=act)
            ) for _ in args.scale
        ])

        m_body = [
            common.ResBlock(
                conv, n_feats, kernel_size, act=act
            ) for _ in range(n_resblocks)
        ]
        m_body.append(conv(n_feats, n_feats, kernel_size))

        self.upsample = nn.ModuleList([
            common.Upsampler(
                conv, s, n_feats, act=False
            ) for s in args.scale
        ])

        m_tail = [conv(n_feats, args.n_colors, kernel_size)]

        self.add_mean = common.MeanShift(args.rgb_range, rgb_mean, rgb_std, 1)

        self.head = nn.Sequential(*m_head)
        self.body = nn.Sequential(*m_body)
        self.tail = nn.Sequential(*m_tail)

    def forward(self, x):
        x = self.sub_mean(x)
        x = self.head(x)
        x = self.pre_process[self.scale_idx](x)

        res = self.body(x)
        res += x

        x = self.upsample[self.scale_idx](res)
        x = self.tail(x)
        x = self.add_mean(x)

        return x

    def set_scale(self, scale_idx):
        self.scale_idx = scale_idx
