# Supplementary material for: A hybrid attention network with convolutional neural network and transformer for underwater image restoration
Source: PeerJ Comput Sci. 2023 Nov 7;9:e1559. doi: 10.7717/peerj-cs.1559 (PMC10702994; doi:10.7717/peerj-cs.1559)
Supplement: Supplemental Information 1 [file peerj-cs-09-1559-s001.zip › UWater's code/UWater/RCAN_TestCode/code/model/models_dim.py]

from pathlib import Path

import torch
import torch.nn as nn
import torch.nn.functional as F
from torch import nn as nn


class Encoder(nn.Module):
    def __init__(self):
        super().__init__()
        self.c0 = nn.Conv2d(3, 64, kernel_size=4, stride=1)
        self.c1 = nn.Conv2d(64, 128, kernel_size=4, stride=1)
        self.c2 = nn.Conv2d(128, 256, kernel_size=4, stride=1)
        self.c3 = nn.Conv2d(256, 512, kernel_size=4, stride=1)
        self.l1 = nn.Linear(512*36*36, 64) ####512*20*20

        self.b1 = nn.BatchNorm2d(128)
        self.b2 = nn.BatchNorm2d(256)
        self.b3 = nn.BatchNorm2d(512)

    def forward(self, x):
        h = F.relu(self.c0(x))
        features = F.relu(self.b1(self.c1(h)))
        h = F.relu(self.b2(self.c2(features)))
        h = F.relu(self.b3(self.c3(h)))
        m = h.view(x.shape[0], -1)
        encoded = self.l1(m)
        return encoded, features


class GlobalDiscriminator(nn.Module):
    def __init__(self):
        super().__init__()
        self.c0 = nn.Conv2d(128, 64, kernel_size=3)
        self.c1 = nn.Conv2d(64, 32, kernel_size=3)
        self.l0 = nn.Linear(46272, 512)
        # self.l0 = nn.Linear(32 * 22 * 22 + 64, 512)
        self.l1 = nn.Linear(512, 512)
        self.l2 = nn.Linear(512, 1)

    def forward(self, y, M):
        h = F.relu(self.c0(M))
        h = self.c1(h)
        h = h.view(y.shape[0], -1)
        h = torch.cat((y, h), dim=1)
        h = F.relu(self.l0(h))
        h = F.relu(self.l1(h))
        return self.l2(h)


class LocalDiscriminator(nn.Module):
    def __init__(self):
        super().__init__()
        self.c0 = nn.Conv2d(192, 512, kernel_size=1)
        self.c1 = nn.Conv2d(512, 512, kernel_size=1)
        self.c2 = nn.Conv2d(512, 1, kernel_size=1)

    def forward(self, x):
        h = F.relu(self.c0(x))
        h = F.relu(self.c1(h))
        return self.c2(h)


class PriorDiscriminator(nn.Module):
    def __init__(self):
        super().__init__()
        self.l0 = nn.Linear(64, 1000)
        self.l1 = nn.Linear(1000, 200)
        self.l2 = nn.Linear(200, 1)

    def forward(self, x):
        h = F.relu(self.l0(x))
        h = F.relu(self.l1(h))
        return torch.sigmoid(self.l2(h))


class Classifier(nn.Module):
    def __init__(self):
        super().__init__()
        self.l1 = nn.Linear(64, 15)
        self.bn1 = nn.BatchNorm1d(15)
        self.l2 = nn.Linear(15, 10)
        self.bn2 = nn.BatchNorm1d(10)
        self.l3 = nn.Linear(10, 10)
        self.bn3 = nn.BatchNorm1d(10)

    def forward(self, x):
        encoded, _ = x[0], x[1]
        clazz = F.relu(self.bn1(self.l1(encoded)))
        clazz = F.relu(self.bn2(self.l2(clazz)))
        clazz = F.softmax(self.bn3(self.l3(clazz)), dim=1)
        return clazz


class DeepInfoAsLatent(nn.Module):
    def __init__(self, run, epoch):
        super().__init__()
        model_path = Path(r'c:/data/deepinfomax/models') / Path(str(run)) / Path('encoder' + str(epoch) + '.wgt')
        self.encoder = Encoder()
        self.encoder.load_state_dict(torch.load(str(model_path)))
        self.classifier = Classifier()

    def forward(self, x):
        z, features = self.encoder(x)
        z = z.detach()
        return self.classifier((z, features))
