# Supplementary material for: A hybrid attention network with convolutional neural network and transformer for underwater image restoration
Source: PeerJ Comput Sci. 2023 Nov 7;9:e1559. doi: 10.7717/peerj-cs.1559 (PMC10702994; doi:10.7717/peerj-cs.1559)
Supplement: Supplemental Information 1 [file peerj-cs-09-1559-s001.zip › UWater's code/UWater/RCAN_TestCode/code/ssim.py]

import torch
import torch.nn.functional as F

def _fspecial_gauss_1d(size, sigma):
    coords = torch.arange(size).to(dtype=torch.float)
    coords -= size // 2
    g = torch.exp(-(coords ** 2) / (2 * sigma ** 2))
    g /= g.sum()
    return g.unsqueeze(0).unsqueeze(0)


def gaussian_filter(input, win):
    N, C, H, W = input.shape
    out = F.conv2d(input, win, stride=1, padding=0, groups=C)
    out = F.conv2d(out, win.transpose(2, 3), stride=1, padding=0, groups=C)
    return out


def _ssim(X, Y, win, data_range=1023, size_average=True, full=False):
    K1 = 0.01
    K2 = 0.03
    batch, channel, height, width = X.shape
    compensation = 1.0

    C1 = (K1 * data_range) ** 2
    C2 = (K2 * data_range) ** 2

    win = win.to(X.device, dtype=X.dtype)

    mu1 = gaussian_filter(X, win)
    mu2 = gaussian_filter(Y, win)

    mu1_sq = mu1.pow(2)
    mu2_sq = mu2.pow(2)
    mu1_mu2 = mu1 * mu2

    sigma1_sq = compensation * (gaussian_filter(X * X, win) - mu1_sq)
    sigma2_sq = compensation * (gaussian_filter(Y * Y, win) - mu2_sq)
    sigma12 = compensation * (gaussian_filter(X * Y, win) - mu1_mu2)

    cs_map = (2 * sigma12 + C2) / (sigma1_sq + sigma2_sq + C2)
    ssim_map = ((2 * mu1_mu2 + C1) / (mu1_sq + mu2_sq + C1)) * cs_map

    if size_average:
        ssim_val = ssim_map.mean()
        cs = cs_map.mean()
    else:
        ssim_val = ssim_map.mean(-1).mean(-1).mean(-1)  # reduce along CHW
        cs = cs_map.mean(-1).mean(-1).mean(-1)

    if full:
        return ssim_val, cs
    else:
        return ssim_val


def ssim(X, Y, win_size=11, win_sigma=10, win=None, data_range=1, size_average=True, full=False):
    if len(X.shape) != 4:
        raise ValueError('Input images must 4-d tensor.')

    if not X.type() == Y.type():
        raise ValueError('Input images must have the same dtype.')

    if not X.shape == Y.shape:
        raise ValueError('Input images must have the same dimensions.')

    if not (win_size % 2 == 1):
        raise ValueError('Window size must be odd.')

    win_sigma = win_sigma
    if win is None:
        win = _fspecial_gauss_1d(win_size, win_sigma)
        win = win.repeat(X.shape[1], 1, 1, 1)
    else:
        win_size = win.shape[-1]

    ssim_val, cs = _ssim(X, Y,
                         win=win,
                         data_range=data_range,
                         size_average=False,
                         full=True)
    if size_average:
        ssim_val = ssim_val.mean()
        cs = cs.mean()

    if full:
        return ssim_val, cs
    else:
        return ssim_val

# Classes to re-use window
class SSIM(torch.nn.Module):
    def __init__(self, win_size=11, win_sigma=1.5, data_range=255, size_average=True, channel=3):
        super(SSIM, self).__init__()
        self.win = _fspecial_gauss_1d(
            win_size, win_sigma).repeat(channel, 1, 1, 1)
        self.size_average = size_average
        self.data_range = data_range

    def forward(self, X, Y):
        return ssim(X, Y, win=self.win, data_range=self.data_range, size_average=self.size_average)
