# Supplementary material for: A hybrid attention network with convolutional neural network and transformer for underwater image restoration
Source: PeerJ Comput Sci. 2023 Nov 7;9:e1559. doi: 10.7717/peerj-cs.1559 (PMC10702994; doi:10.7717/peerj-cs.1559)
Supplement: Supplemental Information 1 [file peerj-cs-09-1559-s001.zip › UWater's code/UWater/RCAN_TrainCode/code/loss/ssim_loss.py]

""" © 2018, lizhengwei """
import torch
import torch.nn.functional as F
from torch.autograd import Variable
import numpy as np
from math import exp

def gaussian(window_size, sigma):
    gauss = torch.Tensor([exp(-(x - window_size//2)**2/float(2*sigma**2)) for x in range(window_size)])
    return gauss/gauss.sum()

def create_window(window_size, sigma, channel):
    _1D_window = gaussian(window_size, sigma).unsqueeze(1)
    _2D_window = _1D_window.mm(_1D_window.t()).float().unsqueeze(0).unsqueeze(0)
    window = Variable(_2D_window.expand(channel, 1, window_size, window_size).contiguous())
    return window

class MS_SSIM(torch.nn.Module):
    def __init__(self, size_average = True, max_val = 255):
        super(MS_SSIM, self).__init__()
        self.size_average = size_average
        self.channel = 3
        self.max_val = max_val
    def _ssim(self, img1, img2, size_average = True):

        _, c, w, h = img1.size()
        window_size = min(w, h, 11)
        sigma = 1.5 * window_size / 11
        window = create_window(window_size, sigma, self.channel).cuda()
        mu1 = F.conv2d(img1, window, padding = window_size//2, groups = self.channel)
        mu2 = F.conv2d(img2, window, padding = window_size//2, groups = self.channel)

        mu1_sq = mu1.pow(2)
        mu2_sq = mu2.pow(2)
        mu1_mu2 = mu1*mu2

        sigma1_sq = F.conv2d(img1*img1, window, padding = window_size//2, groups = self.channel) - mu1_sq
        sigma2_sq = F.conv2d(img2*img2, window, padding = window_size//2, groups = self.channel) - mu2_sq
        sigma12 = F.conv2d(img1*img2, window, padding = window_size//2, groups = self.channel) - mu1_mu2

        C1 = (0.01*self.max_val)**2
        C2 = (0.03*self.max_val)**2
        V1 = 2.0 * sigma12 + C2
        V2 = sigma1_sq + sigma2_sq + C2
        ssim_map = ((2*mu1_mu2 + C1)*V1)/((mu1_sq + mu2_sq + C1)*V2)
        mcs_map = V1 / V2
        if size_average:
            return ssim_map.mean(), mcs_map.mean()

    def ms_ssim(self, img1, img2, levels=5):

        weight = Variable(torch.Tensor([0.0448, 0.2856, 0.3001, 0.2363, 0.1333]).cuda())

        msssim = Variable(torch.Tensor(levels,).cuda())
        mcs = Variable(torch.Tensor(levels,).cuda())
        for i in range(levels):
            ssim_map, mcs_map = self._ssim(img1, img2)
            msssim[i] = ssim_map
            mcs[i] = mcs_map
            filtered_im1 = F.avg_pool2d(img1, kernel_size=2, stride=2)
            filtered_im2 = F.avg_pool2d(img2, kernel_size=2, stride=2)
            img1 = filtered_im1
            img2 = filtered_im2

        value = (torch.prod(mcs[0:levels-1]**weight[0:levels-1])*
                                    (msssim[levels-1]**weight[levels-1]))
        return value


    def forward(self, img1, img2):

        return self.ms_ssim(img1, img2)
