# Supplementary material for: A hybrid attention network with convolutional neural network and transformer for underwater image restoration
Source: PeerJ Comput Sci. 2023 Nov 7;9:e1559. doi: 10.7717/peerj-cs.1559 (PMC10702994; doi:10.7717/peerj-cs.1559)
Supplement: Supplemental Information 1 [file peerj-cs-09-1559-s001.zip › UWater's code/UWater/RCAN_TrainCode/code/loss/tvloss.py]

from torch.nn import Module
from torch.nn.modules.container import Sequential
from torch.nn.modules.activation import LogSoftmax
from torch.nn import functional as F
import torch
import torch.nn as nn
from torch.autograd import Variable
# from torch.nn.modules.loss import _assert_no_grad

import warnings
import math
from operator import mul
from functools import reduce


# def _assert_no_grad(tensor):
#     assert not tensor.requires_grad, \
#         "nn criterions don't compute the gradient w.r.t. targets - please " \
#         "mark these tensors as not requiring gradients"
# def TVloss():
#     pass
#
# class TVLoss(nn.Module):
#     def __init__(self,TVLoss_weight=1):
#         super(TVLoss, self).__init__()
#         self.TVLoss_weight = TVLoss_weight
#
#     def forward(self, x, y):
#         _assert_no_grad(y)
#         return F.tv_loss(x, y)


class TVLoss(nn.Module):
    def __init__(self, TVLoss_weight=1):
        super(TVLoss, self).__init__()
        self.TVLoss_weight = TVLoss_weight


    def forward(self, x):
        batch_size = x.size()[0]
        h_x = x.size()[2]
        w_x = x.size()[3]
        count_h = self._tensor_size(x[:, :, 1:, :])  # 算出总共求了多少次差
        count_w = self._tensor_size(x[:, :, :, 1:])
        h_tv = torch.pow((x[:, :, 1:, :] - x[:, :, :h_x - 1, :]), 2).sum()
        # x[:,:,1:,:]-x[:,:,:h_x-1,:]就是对原图进行错位，分成两张像素位置差1的图片，第一张图片
        # 从像素点1开始（原图从0开始），到最后一个像素点，第二张图片从像素点0开始，到倒数第二个
        # 像素点，这样就实现了对原图进行错位，分成两张图的操作，做差之后就是原图中每个像素点与相
        # 邻的下一个像素点的差。
        w_tv = torch.pow((x[:, :, :, 1:] - x[:, :, :, :w_x - 1]), 2).sum()
        return self.TVLoss_weight * 2 * (h_tv / count_h + w_tv / count_w) / batch_size


    def _tensor_size(self, t):
        return t.size()[1] * t.size()[2] * t.size()[3]
