# Supplementary material for: A hybrid attention network with convolutional neural network and transformer for underwater image restoration
Source: PeerJ Comput Sci. 2023 Nov 7;9:e1559. doi: 10.7717/peerj-cs.1559 (PMC10702994; doi:10.7717/peerj-cs.1559)
Supplement: Supplemental Information 1 [file peerj-cs-09-1559-s001.zip › UWater's code/UWater/RCAN_TrainCode/code/model/rcan.py]

from model import common
import torch.nn as nn
import torch
import numbers
import math
from einops import rearrange  # rearrang用于重新排列Tensor的维度
import numpy as np
import torch.nn.functional as F
def make_model(args, parent=False):
    return RCAN(args)


## Channel Attention (CA) Layer
class CALayer(nn.Module):
    def __init__(self, channel, reduction=16):
        super(CALayer, self).__init__()
        # module_NL = []
        # module_NL.append(NONLocalBlock2D(in_channels=channel))
        # self.module_NL = nn.Sequential(*module_NL)
        # global average pooling: feature --> point
        self.avg_pool = nn.AdaptiveAvgPool2d(1)
        # feature channel downscale and upscale --> channel weight
        self.conv_du = nn.Sequential(
            nn.Conv2d(channel, channel // reduction, 1, padding=0, bias=True),
            nn.ReLU(inplace=True),
            nn.Conv2d(channel // reduction, channel, 1, padding=0, bias=True),
            nn.Sigmoid(),
        )

    def forward(self, x):
        # y = self.module_NL(x)
        y = self.avg_pool(x)
        y = self.conv_du(y)
        return x * y


## Residual Channel Attention Block (RCAB)
class RCAB(nn.Module):
    def __init__(
            self, conv, n_feat, kernel_size, reduction,
            bias=True, bn=False, act=nn.ReLU(True), res_scale=1):
        self.sum_list = [];
        super(RCAB, self).__init__()
        modules_body = []
        for i in range(2):
            modules_body.append(conv(n_feat, n_feat, kernel_size, bias=bias))
            if bn: modules_body.append(nn.BatchNorm2d(n_feat))
            if i == 0: modules_body.append(act)
        modules_body.append(CALayer(n_feat, reduction))
        self.body = nn.Sequential(*modules_body)
        self.res_scale = res_scale

    def forward(self, x):
        res = self.body(x)
        # res = self.body(x).mul(self.res_scale)
        res += x
        return res


## Residual Group (RG)
class ResidualGroup(nn.Module):
    def __init__(self, conv, n_feat, kernel_size, reduction, act, res_scale, n_resblocks):
        super(ResidualGroup, self).__init__()
        modules_body = []
        modules_body = [
            RCAB(
                conv, n_feat, kernel_size, reduction, bias=True, bn=False, act=nn.ReLU(True), res_scale=1) \
            for _ in range(n_resblocks)]

        modules_body.append(conv(n_feat, n_feat, kernel_size))
        self.body = nn.Sequential(*modules_body)

    def forward(self, x):
        res = self.body(x)
        res += x
        return res


def conv(in_channels, out_channels, kernel_size, bias=False, stride=1):
    return nn.Conv2d(
        in_channels, out_channels, kernel_size,
        padding=(kernel_size // 2), bias=bias, stride=stride)


## Supervised Attention Module
class SAM(nn.Module):
    def __init__(self, n_feat, kernel_size=1, bias=False):
        super(SAM, self).__init__()
        self.conv1 = conv(n_feat, n_feat, kernel_size, bias=bias)
        self.conv2 = conv(n_feat, 3, kernel_size, bias=bias)
        self.conv3 = conv(3, n_feat, kernel_size, bias=bias)

    def forward(self, x, x_img):  # x_img

        x1 = self.conv1(x)
        img = self.conv2(x) + x_img  # img
        x2 = torch.sigmoid(self.conv3(img))
        x1 = x1 * x2
        x1 = x1 + x
        return x1, img
        # return x1


##########################################################################
## Layer Norm

def to_3d(x):
    return rearrange(x, 'b c h w -> b (h w) c')


def to_4d(x, h, w):
    return rearrange(x, 'b (h w) c -> b c h w', h=h, w=w)


class BiasFree_LayerNorm(nn.Module):
    def __init__(self, normalized_shape):
        super(BiasFree_LayerNorm, self).__init__()
        if isinstance(normalized_shape, numbers.Integral):
            normalized_shape = (normalized_shape,)
        normalized_shape = torch.Size(normalized_shape)

        assert len(normalized_shape) == 1

        self.weight = nn.Parameter(torch.ones(normalized_shape))
        self.normalized_shape = normalized_shape

    def forward(self, x):
        sigma = x.var(-1, keepdim=True, unbiased=False)
        return x / torch.sqrt(sigma + 1e-5) * self.weight


class WithBias_LayerNorm(nn.Module):
    def __init__(self, normalized_shape):
        super(WithBias_LayerNorm, self).__init__()
        if isinstance(normalized_shape, numbers.Integral):
            normalized_shape = (normalized_shape,)
        normalized_shape = torch.Size(normalized_shape)

        assert len(normalized_shape) == 1

        self.weight = nn.Parameter(torch.ones(normalized_shape))
        self.bias = nn.Parameter(torch.zeros(normalized_shape))
        self.normalized_shape = normalized_shape

    def forward(self, x):  # [8,256,48]
        mu = x.mean(-1, keepdim=True)  # [8,256,1]
        sigma = x.var(-1, keepdim=True, unbiased=False)  # [8,258,1]
        return (x - mu) / torch.sqrt(sigma + 1e-5) * self.weight + self.bias


class LayerNorm(nn.Module):
    def __init__(self, dim, LayerNorm_type):
        super(LayerNorm, self).__init__()
        if LayerNorm_type == 'BiasFree':
            self.body = BiasFree_LayerNorm(dim)
        else:
            self.body = WithBias_LayerNorm(dim)

    def forward(self, x):
        h, w = x.shape[-2:]
        return to_4d(self.body(to_3d(x)), h, w)


##########################################################################
## Gated-Dconv Feed-Forward Network (GDFN)
class FeedForward(nn.Module):
    def __init__(self, dim, ffn_expansion_factor, bias):
        super(FeedForward, self).__init__()

        hidden_features = int(dim * ffn_expansion_factor)

        self.project_in = nn.Conv2d(dim, hidden_features * 2, kernel_size=1, bias=bias)

        self.dwconv = nn.Conv2d(hidden_features * 2, hidden_features * 2, kernel_size=3, stride=1, padding=1,
                                groups=hidden_features * 2, bias=bias)

        self.project_out = nn.Conv2d(hidden_features, dim, kernel_size=1, bias=bias)

    def forward(self, x):
        x = self.project_in(x)
        x1, x2 = self.dwconv(x).chunk(2, dim=1)
        x = F.gelu(x1) * x2
        x = self.project_out(x)
        return x


##########################################################################
## Multi-DConv Head Transposed Self-Attention (MDTA)
class Attention(nn.Module):
    def __init__(self, dim, num_heads, bias):
        super(Attention, self).__init__()
        self.num_heads = num_heads
        self.temperature = nn.Parameter(torch.ones(num_heads, 1, 1))

        self.qkv = nn.Conv2d(dim, dim * 3, kernel_size=1, bias=bias)
        self.qkv_dwconv = nn.Conv2d(dim * 3, dim * 3, kernel_size=3, stride=1, padding=1, groups=dim * 3, bias=bias)
        self.project_out = nn.Conv2d(dim, dim, kernel_size=1, bias=bias)

    def forward(self, x):
        b, c, h, w = x.shape

        qkv = self.qkv_dwconv(self.qkv(x))
        q, k, v = qkv.chunk(3, dim=1)

        q = rearrange(q, 'b (head c) h w -> b head c (h w)', head=self.num_heads)
        k = rearrange(k, 'b (head c) h w -> b head c (h w)', head=self.num_heads)
        v = rearrange(v, 'b (head c) h w -> b head c (h w)', head=self.num_heads)

        q = torch.nn.functional.normalize(q, dim=-1)
        k = torch.nn.functional.normalize(k, dim=-1)

        attn = (q @ k.transpose(-2, -1)) * self.temperature
        attn = attn.softmax(dim=-1)

        out = (attn @ v)

        out = rearrange(out, 'b head c (h w) -> b (head c) h w', head=self.num_heads, h=h, w=w)

        out = self.project_out(out)
        return out


##########################################################################
def get_angles(pos, i, d_model):
    # 2*(i//2)保证了2i，这部分计算的是1/10000^(2i/d)
    angle_rates = 1 / np.power(10000, 2 * (i // 2) / np.float32(d_model))  # => [1, 512]
    return pos * angle_rates  # [50,1]*[1,512]=>[50, 512]


# np.arange()函数返回一个有终点和起点的固定步长的排列，如[1,2,3,4,5]，起点是1，终点是5，步长为1
# 注意：起点终点是左开右闭区间，即start=1,end=6，才会产生[1,2,3,4,5]
# 只有一个参数时，参数值为终点，起点取默认值0，步长取默认值1。
def positional_encoding(position, d_model):  # d_model是位置编码的长度，相当于position encoding的embedding_dim？
    angle_rads = get_angles(np.arange(position)[:, np.newaxis],  # [50, 1]
                            np.arange(d_model)[np.newaxis, :],  # [1, d_model=512]
                            d_model)
    angle_rads[:, 0::2] = np.sin(angle_rads[:, 0::2])  # 2i
    angle_rads[:, 1::2] = np.cos(angle_rads[:, 1::2])  # 2i+2

    pos_encoding = angle_rads[:, np.newaxis, :]  # [50,512]=>[1,50,512]
    return torch.tensor(pos_encoding, dtype=torch.float32)

def get_timestep_embedding(timesteps, embedding_dim):
    """
    This matches the implementation in Denoising Diffusion Probabilistic Models:
    From Fairseq.
    Build sinusoidal embeddings.
    This matches the implementation in tensor2tensor, but differs slightly
    from the description in Section 3.5 of "Attention Is All You Need".
    """
    assert len(timesteps.shape) == 1

    half_dim = embedding_dim // 2
    emb = math.log(10000) / (half_dim - 1)
    emb = torch.exp(torch.arange(half_dim, dtype=torch.float32) * -emb)
    emb = emb.to(device=timesteps.device)
    emb = timesteps.float()[:, None] * emb[None, :]
    emb = torch.cat([torch.sin(emb), torch.cos(emb)], dim=1)
    if embedding_dim % 2 == 1:  # zero pad
        emb = torch.nn.functional.pad(emb, (0, 1, 0, 0))
    return emb

def nonlinearity(x):
    # swish
    return x*torch.sigmoid(x)

class TransformerBlock(nn.Module):
    def __init__(self, dim, num_heads, ffn_expansion_factor, bias, LayerNorm_type):
        super(TransformerBlock, self).__init__()

        self.norm1 = LayerNorm(dim, LayerNorm_type)
        self.attn = Attention(dim, num_heads, bias)
        self.norm2 = LayerNorm(dim, LayerNorm_type)
        self.ffn = FeedForward(dim, ffn_expansion_factor, bias)

    def forward(self, x):
        x = x + self.attn(self.norm1(x))
        x = x + self.ffn(self.norm2(x))

        return x

##########################################################################
## Overlapped image patch embedding with 3x3 Conv  #具有 3x3 转换的重叠图像补丁嵌入
class OverlapPatchEmbed(nn.Module):
    def __init__(self, in_c=3, embed_dim=48, bias=False):
        super(OverlapPatchEmbed, self).__init__()

        self.proj = nn.Conv2d(in_c, embed_dim, kernel_size=3, stride=1, padding=1, bias=bias)

    def forward(self, x):
        x = self.proj(x)

        return x


class RCAN(nn.Module):
    def __init__(self, args, conv=common.default_conv):
        super(RCAN, self).__init__()
        n_resgroups = args.n_resgroups
        n_resblocks = args.n_resblocks
        n_feats = args.n_feats
        kernel_size = 3
        reduction = args.reduction
        act = nn.ReLU(True)
        ffn_expansion_factor = 2.66
        bias = False
        LayerNorm_type = 'WithBias'  ## Other option 'BiasFree'

        # RGB mean for DIV2K
        rgb_mean = (0.4488, 0.4371, 0.4040)  # WD+
        rgb_std = (1.0, 1.0, 1.0)

        self.sub_mean = common.MeanShift(args.rgb_range, rgb_mean, rgb_std)

        self.patch_embed = OverlapPatchEmbed(args.n_colors, n_feats)


        TiB1 = [
            TransformerBlock(dim=n_feats, num_heads=2, ffn_expansion_factor=ffn_expansion_factor, bias=bias,
                             LayerNorm_type=LayerNorm_type) for i in range(4)]
        TiB2 = [
            TransformerBlock(dim=n_feats, num_heads=4, ffn_expansion_factor=ffn_expansion_factor, bias=bias,
                             LayerNorm_type=LayerNorm_type) for i in range(4)]

        # TiB3 = [
        #     TransformerBlock(dim=n_feats, num_heads=4, ffn_expansion_factor=ffn_expansion_factor, bias=bias,
        #                      LayerNorm_type=LayerNorm_type) for i in range(4)]###
        # TiB4 = [
        #     TransformerBlock(dim=n_feats, num_heads=4, ffn_expansion_factor=ffn_expansion_factor, bias=bias,
        #                      LayerNorm_type=LayerNorm_type) for i in range(4)]  ###
        # define head module
        modules_head = [conv(args.n_colors, n_feats, kernel_size)]

        # define body module

        modules_body = [
            ResidualGroup(
                conv, n_feats, kernel_size, reduction, act=act, res_scale=args.res_scale, n_resblocks=n_resblocks) \
            for _ in range(n_resgroups)]
        modules_body.append(conv(n_feats, n_feats, kernel_size))

        refinement_body = [
            ResidualGroup(
                conv, n_feats*2, kernel_size, reduction, act=act, res_scale=args.res_scale, n_resblocks=n_resblocks) \
            for _ in range(1)]
        refinement_body.append(conv(n_feats*2, n_feats, kernel_size))#(n_feats*2

        # define tail module
        modules_tail = [
            # common.Upsampler(conv, scale, n_feats, act=False),
            conv(n_feats, args.n_colors, kernel_size)
        ]
        self.add_mean = common.MeanShift(args.rgb_range, rgb_mean, rgb_std, 1)


        self.TiB1 = nn.Sequential(*TiB1)
        self.TiB2 = nn.Sequential(*TiB2)
        # self.TiB3 = nn.Sequential(*TiB3)###
        # self.TiB4 = nn.Sequential(*TiB4)

        self.head = nn.Sequential(*modules_head)

        self.body = nn.Sequential(*modules_body)

        self.sam = SAM(n_feats, kernel_size, bias=False)
        self.refinement = nn.Sequential(*refinement_body)
        self.tail = nn.Sequential(*modules_tail)

    def forward(self, x):
        x0 = self.sub_mean(x)
        ###
        x_p = self.patch_embed(x0)

        x_t1 = self.TiB1(x_p)
        x_t2 = self.TiB2(x_t1)
        # x_t2 = self.TiB3(x_t2)
        # x_t2 = self.TiB4(x_t2)
             #####################
        x1 = self.head(x0)
        x2 = self.body(x1)
        x2 = x1 + x2

        x3_f, x_sam = self.sam(x2, x)
        ################
        x4 = torch.cat((x_t2, x3_f), 1)
        x5 = self.refinement(x4)
        ###################

        x6 = self.tail(x5)
        x = self.add_mean(x6)
        return x, x_sam

    def load_state_dict(self, state_dict, strict=False):
        own_state = self.state_dict()
        for name, param in state_dict.items():
            if name in own_state:
                if isinstance(param, nn.Parameter):
                    param = param.data
                try:
                    own_state[name].copy_(param)
                except Exception:
                    if name.find('tail') >= 0:
                        print('Replace pre-trained upsampler to new one...')
                    else:
                        raise RuntimeError('While copying the parameter named {}, '
                                           'whose dimensions in the model are {} and '
                                           'whose dimensions in the checkpoint are {}.'
                                           .format(name, own_state[name].size(), param.size()))
            elif strict:
                if name.find('tail') == -1:
                    raise KeyError('unexpected key "{}" in state_dict'
                                   .format(name))

        if strict:
            missing = set(own_state.keys()) - set(state_dict.keys())
            if len(missing) > 0:
                raise KeyError('missing keys in state_dict: "{}"'.format(missing))
