# Supplementary material for: A hybrid attention network with convolutional neural network and transformer for underwater image restoration
Source: PeerJ Comput Sci. 2023 Nov 7;9:e1559. doi: 10.7717/peerj-cs.1559 (PMC10702994; doi:10.7717/peerj-cs.1559)
Supplement: Supplemental Information 1 [file peerj-cs-09-1559-s001.zip › UWater's code/UWater/RCAN_TrainCode/code/model/wavelt.py]

import math
import torch
import torch.nn as nn
import torch.nn.functional as F
import numpy as np


class HaarDownsampling(nn.Module):
    def __init__(self, channel_in):
        super(HaarDownsampling, self).__init__()
        self.channel_in = channel_in

        self.haar_weights = torch.ones(4, 1, 2, 2)

        self.haar_weights[1, 0, 0, 1] = -1
        self.haar_weights[1, 0, 1, 1] = -1

        self.haar_weights[2, 0, 1, 0] = -1
        self.haar_weights[2, 0, 1, 1] = -1

        self.haar_weights[3, 0, 1, 0] = -1
        self.haar_weights[3, 0, 0, 1] = -1

        self.haar_weights = torch.cat([self.haar_weights] * self.channel_in, 0)
        self.haar_weights = nn.Parameter(self.haar_weights)
        self.haar_weights.requires_grad = False

    def forward(self, x, rev=False):
        if not rev:
            self.elements = x.shape[1] * x.shape[2] * x.shape[3]
            self.last_jac = self.elements / 4 * np.log(1/16.)

            out = F.conv2d(x, self.haar_weights, bias=None, stride=2, groups=self.channel_in) / 4.0
            out = out.reshape([x.shape[0], self.channel_in, 4, x.shape[2] // 2, x.shape[3] // 2])
            out = torch.transpose(out, 1, 2)

            out = out.reshape([x.shape[0], self.channel_in * 4, x.shape[2] // 2, x.shape[3] // 2])
            return out
        else:
            self.elements = x.shape[1] * x.shape[2] * x.shape[3]
            self.last_jac = self.elements / 4 * np.log(16.)

            out = x.reshape([x.shape[0], 4, self.channel_in, x.shape[2], x.shape[3]])
            out = torch.transpose(out, 1, 2)
            out = out.reshape([x.shape[0], self.channel_in * 4, x.shape[2], x.shape[3]])
            return F.conv_transpose2d(out, self.haar_weights, bias=None, stride=2, groups = self.channel_in)

    def jacobian(self, x, rev=False):
        return self.last_jac
