# Supplementary material for: A hybrid attention network with convolutional neural network and transformer for underwater image restoration
Source: PeerJ Comput Sci. 2023 Nov 7;9:e1559. doi: 10.7717/peerj-cs.1559 (PMC10702994; doi:10.7717/peerj-cs.1559)
Supplement: Supplemental Information 1 [file peerj-cs-09-1559-s001.zip › UWater's code/UWater/RCAN_TrainCode/code/template.py]

def set_template(args):
    # Set the templates here
    if args.template.find('jpeg') >= 0:
        args.data_train = 'DIV2K_jpeg'
        args.data_test = 'DIV2K_jpeg'
        args.epochs = 200
        args.lr_decay = 100

    if args.template.find('EDSR_paper') >= 0:
        args.model = 'EDSR'
        args.n_resblocks = 32
        args.n_feats = 256
        args.res_scale = 0.1

    if args.template.find('MDSR') >= 0:
        args.model = 'MDSR'
        args.patch_size = 48
        args.epochs = 650

    if args.template.find('DDBPN') >= 0:
        args.model = 'DDBPN'
        args.patch_size = 128
        args.scale = '4'

        args.data_test = 'Set5'

        args.batch_size = 20
        args.epochs = 1000
        args.lr_decay = 500
        args.gamma = 0.1
        args.weight_decay = 1e-4

        args.loss = '1*MSE'

    if args.template.find('GAN') >= 0:
        args.epochs = 200
        args.lr = 5e-5
        args.lr_decay = 150
